# Supplementary material for: The MapMe Body Scales: Validity and Reliability of a Biometrically Accurate, Photorealistic Set of Child Body Size Scales
Source: Children (Basel). 2024 Oct 16;11(10):1243. doi: 10.3390/children11101243 (PMC11506425; doi:10.3390/children11101243)
Supplement: Supplementary file 1 [file children-11-01243-s001.zip]

Archive with 1 entries (1 files):
- children-3158040-supplementary.pdf
